# Supplementary material for: Depressive and Anxiety Symptoms, Defense Mechanisms, and Mentalized Affectivity in Individuals with Myocardial Infarction: An Empirical Investigation
Source: Behav Sci (Basel). 2025 Apr 14;15(4):528. doi: 10.3390/bs15040528 (PMC12024256; doi:10.3390/bs15040528)
Supplement: Supplementary file 1 [file behavsci-15-00528-s001.zip]

Archive with 1 entries (1 files):
- behavsci-3493813-supplementary.pdf
